# Supplementary material for: Identification of U6 Promoter and Establishment of Gene-Editing System in Larix kaempferi (Lamb.) Carr
Source: Plants (Basel). 2024 Dec 26;14(1):45. doi: 10.3390/plants14010045 (PMC11722980; doi:10.3390/plants14010045)
Supplement: Supplementary file 1 [file plants-14-00045-s001.zip]

Archive with 3 entries (2 files):
- plants-3374621-supplementary/
- plants-3374621-supplementary/plants-3374621-figures.pdf
- plants-3374621-supplementary/plants-3374621-supplementary.xlsx
