# Supplementary material for: Identification of U6 Promoter and Establishment of Gene-Editing System in Larix kaempferi (Lamb.) Carr
Source: Plants (Basel). 2024 Dec 26;14(1):45. doi: 10.3390/plants14010045 (PMC11722980; doi:10.3390/plants14010045)
Supplement: Supplementary file 1 [file plants-14-00045-s001.zip › plants-3374621-supplementary/plants-3374621-supplementary.xlsx]

## Sheet: Table S1
Table S1. L. kaempferi U6 gene sequence identified in this study
ID	Name	Gene length (bp)	Sequence
X52528.1	AtU6-26	102	GTCCCTTCGGGGACATCCGATAAAATTGGAACGATACAGAGAAGATTAGCATGGCCCCTGCGCAAGGATGACACGCATAAATCGAGAAATGGTCCAAATTTT
MW757988.1	PmU6	105	GTCTCTTCGGAGACATCCGATAAAATTGGAACGATACAGAGAAGATTAGCATGGCCCCTGCGCAAGGATGACACGCACAAATCGAGAAATGGTCCAAATTTTTTT
WOXR02013638	LaU6-1	105	GTCTCTTCGGAGACATCCGATAAAATTGGAACGATACAGAGAAGATTAGCATGGCCCCTGCGCAAGGATGACACGCACAAATCGAGAAATGGTCCAAATTTTTTT
WOXR02015691	LaU6-2	102	GTCTCTTCGGAGACATCCGATAAAATTGGAACGATACAGAGAAGATTAGCATGGCCCCTGCGCAAGGATGACACGCACAAATCGAGAAATGGTCCAAATTTT
WOXR02017381	LaU6-3	98	GTCTCTTCGGAGACATCCGATAAAATTGGAACGATACAGAGAAGATTAGAATGGCCCCTGCGCAAGGATGACACGCACAAATCGAGAAATGGTCCAAA
WOXR02007893	LaU6-4	98	GTCTCTTCGGAGACATCCGATAAAATTGGAACGATACAGAGAAGATTAGCATGGCCCCTGCGCAAGGATGACACGCACAAATCGAGAACTGGTCCAAA
WOXR02005060	LaU6-5	98	GTCTCTTCGGAGACATCCGATAAAATTGGAACGATACAGAGAAGATTAGCATGGCCCCTGCGCAAGGATGACACGCACAAATCGAGAAATGGTCCAAA
WOXR02007705	LaU6-6	100	GTCTCTTCGGAGACATCCGATAAAATTGGAACGATACAGAGAAGATTTGCATGGCCCCTGCGCAAGGATGACACGCACAAATCGAGAAATGGTCCAAATT
WOXR02005716	LaU6-7	100	GTCTCTTCGGAGACATCCGATAAAATTGGAACGATACAGAGAAGATTAGCATGGCCCCTGCGCAAGGATGACATGCACAAATCGAGAAATGGTCCAAATT
WOXR02002749	LaU6-8	103	GTCTCTTCGGAGACATCCGATAAAATTGGAACGATACAGAGAAGATTAGCATGGCCCCTGCGCAAGGATGACACTCACAAATCGAGAAATGGTCCAAATTTTT
WOXR02002626	LaU6-9	103	GTCTCTTCGGAGACATCCGATAAAATTGGAACGATACAGAGAAGATTAGCATGGCCCCTGCGCAAGGATGACACTCACAAATCGAGAAATGGTCCAAATTTTT
WOXR02022219	LaU6-10	103	GTCTCTTCGGAGACATCCGATAAAATTGGAACGATACAAAGAAGATTAGCATGGCCCCTGCGCAAGGATGACACGCACAAATCGAGAAATGGTCCAATTTTTT
WOXR02003319	LaU6-11	102	GTCTCTTCGAAGACATCCGATAAAATTGGAACGATACAGAGAAGATTAGCATGGCCCCTACGCAAGGATGACACGCACAAATCGAGAAATGGTCCAAATTTTT
WOXR02000875	LaU6-12	101	GTCTCTTCGGAGACATCCGATAAAATTGGAACGATACAGAGAAGATTAGCATGGCCCCTATGCAAGGATGACACGCACAAATCGAGAAATGGTCCAAATTT
WOXR02000595	LaU6-13	103	GTCTCTTCGGAGACATCCGATAAAATTGGAACGATACAGAGAAGATTAGCATGGCCCCTGCGTAAGGATGACACACACAAATCGAGAAATGGTCCAAATTT
WOXR02001077	LaU6-14	105	GTCTCTTCAGAGACATCCGATAAAATTGGAACGATACAAAGAAGATTAGCATGGCCCCTGCGCAAGGATGACACTCACAAATCGAGAAATGGTCCAAATTTTT

## Sheet: Table S2
Table S2. Primer sequences for ProU6 promoter cloning and vector construction
Name	Primer name	Primer sequences (5'- 3')	PCR fragment length (bp)	Application
ProLaU6-1	F1	AACATTCGAGAGAGTTGCGGAATTTTATG	602	Cloning
	R1	AACAACTATGTTGGTCTACTTTG
ProLaU6-2	F2	CGGCCTCTATAAACCCCCAA	856
	R2-1	GACATAAAATTACTGGACATGGGGAT
ProLaU6-3	F3-4	CACCTAGATTGGTTGTGTCTTGTGTACT	828
	R3-2 (2)	CTCCGAAGAGACTTCTAAATGTAAG
ProLaU6-4	F4-2	TGCTGAATATCCGGTTCACCTA	594
	R4	AATTAGAAGGGATGCGATTTGCT
ProLaU6-5	F5-3	ATTGTGGTTGCATACCTTCTGAAAGACC	827
	R5	AGCAAAGCGGATTATTATTATTA
ProLaU6-6	F6-2	TGCCACCAAGTGTGTGAAGA	447
	R6	GGCATATGATTCATCCTATAGAA
ProLaU6-7	F7-1	TGGATTATGGAGGCCTTGGGA	536
	R7-1	ACACCTAAATATCACATATACTGGT
ProLaU6-8	F8-4 (1)	TCTCCTATTGCGCAGAGGTGCACAGAG	786
	R8-1	GATGTCTCCGAAGAGACCTCTCTG
ProLaU6-9	F9-4	CCTATTGAGAAGATTTGTAGTGTGGCTTG	850
	R9-3	TCTCCGAAGAGACAAGGAATAATTTC
ProLaU6-10	F10	CTTAATTACGACCACGACTTCATC	996
	R10-1	GTCTCCGAAGAGACTGCAAAGC
ProLaU6-11	F11	GTGCATATCCACCAAACATACTCTTC	799
	R11	AAACTTGTATTACACTCTTAACA
ProLaU6-12	F12-2	GTCCGCTCTTGGGTTATAAGA	531
	R12	AAACTTATGAGTCACACCATAGC
ProLaU6-13	F13	GTGTGTTTGAAGCGATTGGTATATCG	806
	R13	ATTTATGTCTTTGTATATTACGC
ProLaU6-14	F14-2	TCTCTAGGGTAGTCCAGTAGAGGAA	800
	R14	ACACCCTTGCAATGTTAATTACC
	LWF G1-1	tatgaccatgattacgaattcAACATTCGAGAGAGTTGCGGA		Vector construction
	LWF G2-1	ACAATGCCCCTATCCCTACGCAACAACTATGTTGGTCTA
	LWF G1-7	tatgaccatgattacgaattcTGGATTATGGAGGCCTTG
	LWF G2-7	ACAATGCCCCTATCCCTACGCACCTAAATATCACATATA
	LWF G1-12	tatgaccatgattacgaattcGTCCGCTCTTGGGTTATA
	LWF G2-12	ACAATGCCCCTATCCCTACGCAAACTTATGAGTCACACC
	LWF G3-sgRNA	CGTAGGGATAGGGGCATTGTGTTTTAGAGCTAGAAATAGC

## Sheet: Table S3
Table S3. U6 promoter sequences cloned in this Study
Name	ID	Length (bp)	Sequence
ProAtU6-26	X52528.1	425	CGACTTGCCTTCCGCACAATACATCATTTCTTCTTAGCTTTTTTTCTTCTTCTTCGTTCATACAGTTTTTTTTTGTTTATCAGCTTACATTTTCTTGAACCGTAGCTTTCGTTTTCTTCTTTTTAACTTTCCATTCGGAGTTTTTGTATCTTGTTTCATAGTTTGTCCCAGGATTAGAATGATTAGGCATCGAACCTTCAAGAATTTGATTGAATAAAACATCTTCATTCTTAAGATATGAAGATAATCTTCAAAAGGCCCCTGGGAATCTGAAAGAAGAGAAGCAGGCCCATTTATATGGGAAAGAACAATAGTATTTCTTATATAGGCCCATTTAAGTTGAAAACAATCTTCAAAAGTCCCACATCGCTTAGATAAGAAAACGAAGCTGAGTTTATA…
ProPmU6	MW757988.1	505	TCTGCCGGGAGTCGAACCCGGGTCTATTGCTTGGAAGGCAACTATCCTAACCGTTGGACTACAAACGCTTCGACATTACGATGTAATAAGATGCAGCTTCCACCGTTCGTGTTCGTGTACAAACGCTCTCACGCTTTGGTATAACAACGGTGTAATAAGATGCAGCTGCCACGCTCTCAATAAGAATCAGTTTTCATTGACACTAATCCTAAATTTTCATTGACAATATAAAAATACTAAATCTATTTCAACCGATTGCCTCACCTCCTAAAATTCAAACCCCAATGCTTGCTTGCTGTTAATGTGACAGAATAGATACGGAGGGCGTTTTATTGTTAATGTGACAGAACATATACGGAGGGCGTTTTATTGTTAATGTGACAGAACATATACGGAGGG…
ProLaU6-1	WOXR02013638	602	AACATTCGAGAGAGTTGCGGAATTTTATGGATTTTAAGCCTGTTGTGCGGAATTTAATGGATTTTAAACATGTCGAGGGTTTTAAAGTGAGGACAAAGTTGAAATCAGCGAATAAACATTCGAGAGAGTTGCGTCTGCCGGGAGTCGAACCCGGGTCTATTGCTTGGAAGGCAATTATCCTAACCGTTGGACTACAAACGCCTCTGATTAAGGCAACAACAAGATGCACACATACCTGGAAGTAAAGAGGTAACAAGATGTAGCTACCCCCGTTGGACTACAAATGCTCTCAATAAGAATCAGTTTTGGTTGACACTAATACTAAATTTCCGTTCCGATACAAATTTTGGACGTGCAAACCACAAAATGTGAATGTGAGAGCGGATTCATAATAATATT…
ProLaU6-2	WOXR02015691	856	CGGCCTCTATAAACCCCCAACGCGGGGCGAGGATATTTGAAAACAAGGGGAAGGAAGGAAAAGTACCCGACCTGGCGAATACTCATTTACCAGATTTAGATTTTGAGGTGATTGCTGGTGGTGAGGGAAGGGGGAAGGGGGACGGTTTTAGATCCGAAACGATTCCTGCCAAGGCCTCTTTCAATATTCATTTTGTCGCCGTGGGGGTGTATTGCTCGAACCGATCGGCTCTCGACCAACCTATGCGATCTCGGTCCCCGTCGAGATCTACCGACCCGGATCTGCGGGCCGCGTTTCCTATGCCATATCATTTATTGCCAACTCTTCCGTTGGGATGGCGTGCTTCTTCTTTGGATAATCTACCATTAGTGACTTATTGCCGAGTTACTTCAACATGGT…
ProLaU6-3	WOXR02017381	828	CACCTAGATTGGTTGTGTCTTGTGTACTCAAAAGGGTACTAAGAATGAACAAATACCTCTGGACACTAGTTCCTAGAAAGAAAGAAAGATAGGGTCTCCTTGCCTTACCCATTTGAAAGATAGGAAATGGATTGAAAGGTATACCCTTTTTCAAGAGTCACATGAAACCCTTCATAAGTTCTACAAAGTTTGTGATGAATCACTGTAAAAAGTTAGCTTTTCCTTGTAGACTTTGAAGTTGTCTAATAGTGCATGGAGGAGGCAGCCGAACTATCACCTCAACTTTAAAGGGTTAACCATTATCCCATACTAGGGCACAATGAACCCAAGTCATCTACATGTTACTGTTATCACATCCATAGTAGTCGGGATACCATGATTGCAGAGCAGTTCATTGTA…
ProLaU6-4	WOXR02007893	594	TGCTGAATATCCGGTTCACCTATGCTGAATATAACTATGCTAAATCTCCGGTTCTCTGGTTCACCTATACTGGATATGTATTTGGTCTCCGGAAACCTGTGGGTTCAAATCCTGGCAACATAATTTAAACTATCCAAAAATTGAAGGGATTTTAAACATGTAGCGGCAACGGAATTTAAATTATCCAAAAAGTTAAGTGATTTTAAACATGTACTGTGAGGACATAGCTGAAATAAATGAAGAGAAAAGTGCCGGAATTTAAACTATCCAGAGGACAAAACTGAAAGATGCAGAGATATATGTGCGTCTGCCGGGAGTCGAACCCGGATCTATTGCTTGGAAGGCAATTATCCTAACCGTTGGACTACAAACGCTCAGTTGCAATGGATTGACAATATG…
ProLaU6-5	WOXR02005060	827	ATTGTGGTTGCATACCTTCTGAAAGACCATATATAATCCGAGAAACGTTTGTGGTTTTATTCCAACCATCATGGAATAAGTCTCTTTCTTGTTTTCTTTACATCTGTTCCATTTTGAGTTATCATGTTTTTTTATATCCCTCTGTATAAGGTGCTCTGCACACTTTTTAGCTCTTGTAATTATATATGTGATTATGCAAAATTACTCTGTGTCTTTGTAGCTCTACGTGTTAGCAGTAGGAGTGTGCTCTCCCTGTGATTAGGCCCCTCCCTGTGTCGACCTACAAATTTGAATAAGGGGATCCCTGGTATCATCAACGGGTGGCTATCTATTGGCCTATCGATTGGGACCTCCTACAGCTGGCTCCAGTTGTCTCGTTGCTCCGACGACCCTTGCTAT…
ProLaU6-6	WOXR02007705	447	TGCCACCAAGTGTGTGAAGAGTCGAATTCGGATCGTTGGAGAGGATTGAGCATTCAATGCGCCGCTGGGAGTTAGTGGTCCTATCGTTTTGACAGTAGTGAAACTATCGAAGGAAAATTCGAGCGGGTGTAACGTGGGCATTGTTTAGGTAACCTATGCTATAACGTGGGTTAACATTGTATTACCTGCGCTACCCTTTCTTTTGACTGCTTTTTGGCACTTGTGGACTCATGTTGTATTTTGGATCTGTTGAGGATGCCTGTGGTGAGACACATTCTTTATGTTGATGACGCCTTACTGGAAGAATCGTCGAAATGTCGCATGTGTGTGACTTTTAGGTGTTAACAGATGCCCCCGGATGTATGAGGTTCAGAGGGTACCATAGAGATGATAATGCAT…
ProLaU6-7	WOXR02005716	536	TGGATTATGGAGGCCTTGGGAATAATTTAGTCCATAGATGTAAGATAACGTTAGGACCCTGGGAAATGATAAACATATATAACATATTGCAAAATAGGAAATGACACCGTGAATTAATAATGAACACATATAGTAATATCATGATGAAAATAAATTGATTTGGATTTTTGAGACATATTAAATTATTACCATTTATAAATTATGGAGGAACTTTATTGTTCAGAGAATGATAGGTGCCCCATATTGTTGTAGCCTAGATAATGGGATTACTTATTTCAACATAGTACTTAGGTGATGAAAATATACAAAAATACACTAGCACCTAATAGCCAAGTTAACTGTACCTACTCCATAAAATACTCATTTTCTTATAAGATGAGGAATTACAATCATAATACA…
ProLaU6-8	WOXR02002749	813	TCTCCTATTGCGCAGAGGTGCACAGAGGCCAACTCTCACACCCGCGCACAAGGTAGCGCTCTCTCTCTTATCCCTCACGCGAACTCTCCACGGTTCCCTTCTCTGTGCAGTCGTTGATCCTCCTCCCCCTGCGGCTCTCCCTCCCCTCTTTGCACAACTGTGTCTGTGGCCTCCTTTCTCTCATGCACAGGCAGACCATGGCCTTCTCGCCTCTCAAGTGCAGGTCGGCCAGCCAGGGTCACTGCGCTCCCCCTGGTGGTTTGGTTGCTGGGCTTGATAGAAGTGTTGGGTTTGTTTGCACTCGCGTTGGATCATGGACGCGTAGTGCGTGACATTTGATCCATGTCTCTTGATTAATGCTCCTTGCGTAGATTTTGAGCTATGATGAGAGCTTTTGGT…
ProLaU6-9	WOXR02002626	850	CCTATTGAGAAGATTTGTAGTGTGGCTTGTGGGGCTTACATGGTAATGGAAGAGATTAGCACTAGGGAGGTCATGTCTCCACTTCATTGAACTCCATGCTTGAATAATTTATTAGTGGAATGGAAAAAAATACAACTCCTATAGAGGTCTTAACTGACCAGATGGCGAATTTTATATGAAGCATTTCTTCAAGGGACACGATGCAATAAAAGAAAGAGCAATTGGGATCCATTTAAACAAAAAATGTTGGTGAATCCTAATCAACAGGTTTGTAGACACAGATCCAAAATATAGACTTTTCATATATTGTAGGTTATATTTCTATATACATAATTAAACCAAAATTCCTTGCATAAAATAAACATGGGTCTTCAAATAAATTGCATAGCTTCCATATCA…
ProLaU6-10	WOXR02022219	996	CTTAATTACGACCACGACTTCATCTATGGGGATCATGGTGTATAATGATACCACATCTAGGCTCAAGAGGATGTCATTATTGTTGATCCTCATGTTTTTTATCTTACTTGAAAAATGTGTACAATCTTTGACATAAGTTTTTGTGTTACCCACAAGAGTTTTTAGTTTGCTAGCTAGGATTTTAGCTAAGAGGTAGGTAGGGGATCCAATAGTATTAAAAATAGGTCTTAGGGGGGTATTATTCTTATGAATTTTAGGTAACCCGTAGATTCTTGGAATAAGATGTGTAACTGGGATGAGTTTTCTTTTGGTTTGGTCATCTAAAGAGGATGCTTTGATGGTATTCATGTGTAGTTAGTTTCATCATTTGCATCATTGTTTGACCTCTTCGGTACATTC…
ProLaU6-11	WOXR02003319	799	GTGCATATCCACCAAACATACTCTTCATTAATGTCAACAATTATTATATTCCCAAGTCCATAAAATTTTAAATTGTTACTCCTTCAGATTGTTTATATTTATGGTTAAGAATATTTATTCCTGGAAATAAATCGGAAATCAAATTTTCCCTTAAAGAGTTGCCTTTAAAACTCCTCAAATTGTTTATATTTATTGTTAAGAATATTTATTCCCTAAAATAATCGGAAATCAGATTCCAAGATATTGTTTTAGGTCTAATCGTCATTTTAAAAAAGTATTTTCGAATATCATTGGGGCGAGCTTGTACATAAGAGAATAAAGATAGTCCTTTCATTCACTCCACATTGAGATCCTTAGCATCCAAGGGCATCTACTCACAAAATTCCTTTACATAACAAT…
ProLaU6-12	WOXR02000875	531	GTCCGCTCTTGGGTTATAAGAACATTTACTTTCTCTTGAGTTCTTTTGTAGAATAATGGAAATGCAAGTCAATACTAGCAAGACGAAAGTGGTAGTTTTCTCTAGCAAAAGAAAACACAACCAACACCACTTCGACTTTGAAGGCAACACTCTCGAAGAAGTGGCAGAGTACAAGTATTTCGGAATTGACTTCAACAAAAATTTAAATTGGGCAAACTGCAGAAAGAAAAGAACTCTGGGAGGCTGGAAAGCATTCTATGCTTTCCAAAATAGGTGCAGAGAGGCAGAGCTATGGGATTGGAAGACTACGCAAACTCTTTTTTGGCTTTTAGTGATCCCGGTGATTCTCTATGGCTGTGAAGTATGGGCCAACAACACATCTGACTTACAATGGAAGCA…
ProLaU6-13	WOXR02000595	806	GTGTGTTTGAAGCGATTGGTATATCGAATTTTCACTGCTCTCAACTATATAGCAGTCCTGGGGGAAAATATGAGACGAGTAATAAAATTGTTCTTTTGGAAAGATATTTTTCTCAACCACGGCACGGCATATAGAAGCACATGTTTTTGGAGATATGCATGGAAATGTAGTGCATCTATATGAAAGATATTGTAGCATACATAAAAGACATCATAAGGTCATTGAAGAATTCCCCACGCCTAATATTAATATTAATATTAATATTATAGAAGATTTACTGTGTCAATTGGGTCAAGCGACAGTATCTTACTATATGGAGCCAAGGCAATGGGCTATAGGTACTGCGGACACGCCATCCTGTCAATTCTTTCTCTTAGAGCTGAACACTTGTTTTTTAGG…
ProLaU6-14	WOXR02001077	800	TCTCTAGGGTAGTCCAGTAGAGGAAGGACAGGATGTGGAATTTAGTTGTGAATTAGATATAAGGAAGTAGGTAGATAGGAATGTCATGGAAGTTTAATAAGGGAAACTTAATTTAATGTGTGTGTACTGAAAACCTTTGCTTGATTCTTCTTGTGTCGTAATTTAGTACGTTCTATTTGTTTCATGTATTATTATGAATTGATATAGTCATTGCAGATTCATGTCTCGGTATGCGTCCTCAGATAGTAATTTATGTAATTATGTGGTATGTCTGTTTTAGTACTATTAGTATACATACACGAGGTATGTAAGCTGTAGCTACGCTTACCTTACTCGTCTATATAGGCTTGTATTAATTACCTACTATACTATTACAGTTGGGCTTGAATGCATTCTAAT…

## Sheet: Table S4
Table S4. High-throughput sequencing of LaSCL6 in Larch
Count	Sequence
2018278	GCGGGATTCGAACCGTAGACCGCTGGCGCAGAGAAAAGAACCTCCGGATGATAAGCATTGGGAACGAATGGCGTAGGGATAGGGGCATTGTAAGCAAATGGTGGTGGTGGTGGTGGTGGCGGAGGAGGAGCCGGCGGCGAAATGAATTGTTGCTGAGGCTGGTTAGACAATGTGGGA
1790439	GCGGGATTCGAACCGTAGACCGCTGGCGCAGAGAAAAGAACCTCCGGATGATAAGCATTGGGAACGAATGGCGTAGGGATAGGGGCATTGTAGGCAAATGGTGGTGGTGGTGGTGGTGGTGGCGGAGGAGGAGCCGGCGGCGAAATGAATTGTTGCTGAGGCTGGTTAGACAATGTGGGA
216317	GCGGGATTCGAACCGTAGACCGCTGGCGCAGAGAAAAGAACCTCCGGATGATAAGCATTGGGAACGAATGGCGTAGGGATAGGGGCATTGTAAGCAAATGGTGGTGGTGGTGGTGGTGGCGGAGGAGGAGCCGGCGGCGAAATGAATTGTTGCTGAGGCTGGTTAGACAATGTGGG
195545	GCGGGATTCGAACCGTAGACCGCTGGCGCAGAGAAAAGAACCTCCGGATGATAAGCATTGGGAACGAATGGCGTAGGGATAGGGGCATTGTAGGCAAATGGTGGTGGTGGTGGTGGTGGTGGCGGAGGAGGAGCCGGCGGCGAAATGAATTGTTGCTGAGGCTGGTTAGACAATGTGGG
56470	GCGGGATTCGAACCGTAGACCGCTGGCGCAGAGAAAAGAACCTCCGGATGATAAGCATTGGGAACGAATGGCGTAGGGATAGGGGCATTGTAGGCAAATGGTGGTGGTGGTGGTGGTGGCGGAGGAGGAGCCGGCGGCGAAATGAATTGTTGCTGAGGCTGGTTAGACAATGTGGGA
46334	TCCCACATTGTCTAACCAGCCTCAGCAACAATTCATTTCGCCGCCGGCTCCTCCTCCGCCACCACCACCACCACCACCATTTGCTTACAATGCCCCTATCCCTACGCCAATCGTTCCCAATGCTTATCATCCGGAGGTTCTTTTCTCTGCGCCAGCGGTCTACGGTTCGAATCCCGC
36283	TCCCACATTGTCTAACCAGCCTCAGCAACAATTCATTTCGCCGCCGGCTCCTCCTCCGCCACCACCACCACCACCACCACCATTTGCCTACAATGCCCCTATCCCTACGCCAATCGTTCCCAATGCTTATCATCCGGAGGTTCTTTTCTCTGCGCCAGCGGTCTACGGTTCGAATCCCGC
34335	TCCCACATTGTCTAACCAGCCTCAGCAACAATTCATTTCGCCGCCGGCTCCTCCTCCGCCACCACCACCACCACCATTTGCTTACAATGCCCCTATCCCTACGCCATTCGTTCCCAATGCTTATCATCCGGAGGTTCTTTTCTCTGCGCCAGCGGTCTACGGTTCGAATCCCGC
33160	TCCCACATTGTCTAACCAGCCTCAGCAACAATTCATTTCGCCGCCGGCTCCTCCTCCGCCACCACCACCCCCACCACCATTTGCTTACAATGCCCCTATCCCTACGCCATTCGTTCCCAATGCTTATCATCCGGAGGTTCTTTTCTCTGCGCCAGCGGTCTACGGTTCGAATCCCGC
28523	TCCCACATTGTCTAACCAGCCTCAGCAACAATTCATTTCGCCGCCGGCTCCTCCTCCGCCACCACCACCACCACCACCATTTGCTTACAATGCCCCTATCCCTACGCCATTCGTTCCCAATGCTTATCATCCGGAGGTTCTTTTCTCTGCGCCAGCGGTCTACGGTTCGAATCCCG
23720	CGGGATTCGAACCGTAGACCGCTGGCGCAGAGAAAAGAACCTCCGGATGATAAGCATTGGGAACGAATGGCGTAGGGATAGGGGCATTGTAGGCAAATGGTGGTGGTGGTGGTGGTGGTGGCGGAGGAGGAGCCGGCGGCGAAATGAATTGTTGCTGAGGCTGGTTAGACAATGTGGGA
23077	TCCCACATTGTCTAACCAGCCTCAGCAACAATTCATTTCGCCGCCGGCTCCTCCTCCGCCACCACCACCACCACCACCAATTGCTTACAATGCCCCTATCCCTACGCCATTCGTTCCCAATGCTTATCATCCGGAGGTTCTTTTCTCTGCGCCAGCGGTCTACGGTTCGAATCCCGC
20200	GCGGGATTCGAACCGTAGACCGCTGGCGCAGAGAAAAGAACCTCCGGATGATAAGCATTGGGAACGAATGGCGTAGGGATAGGGGCATTGTAAGCAAATGGTGGTGGTGGTGGTGGTGGCGGAGGAGGAGCCGGCGGCGAAATGAATTGTTGCTGAGGCTGGTTAGACAATGTGG
19976	TCCCACATTGTCTAACCAGCCTCAGCAACAATTCATTTCGCCGCCGGCTCCTCCTCCGCCACCACCACCCCCACCACCACCATTTGCCTACAATGCCCCTATCCCTACGCCATTCGTTCCCAATGCTTATCATCCGGAGGTTCTTTTCTCTGCGCCAGCGGTCTACGGTTCGAATCCCGC
18245	GCGGGATTCGAACCGTAGACCGCTGGCGCAGAGAAAAGAACCTCCGGATGATAAGCATTGGGAACGAATGGCGTAGGGATAGGGGCATTGTAGGCAAATGGTGGTGGTGGTGGTGGTGGTGGCGGAGGAGGAGCCGGCGGCGAAATGAATTGTTGCTGAGGCTGGTTAGACAATGTGG
16748	TCCCACATTGTCTAACCAGCCTCAGCAACAATTCATTTCGCCGCCGGCTCCTCCTCCGCCACCACCACCACCCCCACCACCATTTGCCTACAATGCCCCTATCCCTACGCCATTCGTTCCCAATGCTTATCATCCGGAGGTTCTTTTCTCTGCGCCAGCGGTCTACGGTTCGAATCCCGC
16660	GCGGGATTCGAACCGTAGACCGCTGGCGCAGAGAAAAGAACCTCCGGATGATAAGCATTGGGAACGAATGGCGTAGGGATAGGGGCATTGTAAGCAAAGGGTGGTGGTGGTGGTGGTGGCGGAGGAGGAGCCGGCGGCGAAATGAATTGTTGCTGAGGCTGGTTAGACAATGTGGGA
15478	TCCCACATTGTCTAACCAGCCTCAGCAACAATTCATTTCGCCGCCGGCTCCTCCTCCGCCACCACCACCACCACCACCACCATTTTCCTACAATGCCCCTATCCCTACGCCATTCGTTCCCAATGCTTATCATCCGGAGGTTCTTTTCTCTGCGCCAGCGGTCTACGGTTCGAATCCCGC
15273	GCGGGATTCGAACCGTAGACCGCTGGCGCAGAGAAAAGAACCTCCGGATGATAAGCATTGGGAACGAATGGCGTAGGGATAGGGGCTTTGTAGGCAAATGGTGGTGGTGGTGGTGGTGGTGGCGGAGGAGGAGCCGGCGGCGAAATGAATTGTTGCTGAGGCTGGTTAGACAATGTGGGA
14606	TCCCACATTGTCTAACCAGCCTCAGCAACAATTCATTTCGCCGCCGGCTCCTCCTCCGCCACCACCACCACCACCACCACCAATTGCCTACAATGCCCCTATCCCTACGCCATTCGTTCCCAATGCTTATCATCCGGAGGTTCTTTTCTCTGCGCCAGCGGTCTACGGTTCGAATCCCGC
13819	GCGGGATTCGAACCGTAGACCGCTGGCGCAGAGAAAAGAACCTCCGGATGATAAGCATTGGGAACGAATGGCGTAGGGATAGGGGCATTGTAGGCAAATGGGGGTGGTGGTGGTGGTGGTGGCGGAGGAGGAGCCGGCGGCGAAATGAATTGTTGCTGAGGCTGGTTAGACAATGTGGGA
13383	GCGGGATTCGAACCGTAGACCGCTGGCGCAGAGAAAAGAACCTCCGGATGATAAGCATTGGGAACGAATGGCGTAGGGATAGGGGCATTGTAAGCAAATGGTGGTGGTGGTGGTGGTGGTGGCGGAGGAGGAGCCGGCGGCGAAATGAATTGTTGCTGAGGCTGGTTAGACAATGTGGGA
13049	TCCCACATTGTCTAACCAGCCTCAGCAACAATTCATTTCGCCGCCGGCTCCTCCTCCGCCACCACCACCACCACCACCACCATTTGCCTACAATGCCCCTATCCCTACGCCCTTCGTTCCCAATGCTTATCATCCGGAGGTTCTTTTCTCTGCGCCAGCGGTCTACGGTTCGAATCCCGC
12653	GGGATTCGAACCGTAGACCGCTGGCGCAGAGAAAAGAACCTCCGGATGATAAGCATTGGGAACGAATGGCGTAGGGATAGGGGCATTGTAAGCAAATGGTGGTGGTGGTGGTGGTGGCGGAGGAGGAGCCGGCGGCGAAATGAATTGTTGCTGAGGCTGGTTAGACAATGTGGGA
12095	GCGGGATTCGAACCGTAGACCGCTGGCGCAGAGAAAAGAACCTCCGGATGATAAGCATTGGGAACGAATGGCGTAGGGATAGGGGCATTGTAGGCAAAGGGTGGTGGTGGTGGTGGTGGTGGCGGAGGAGGAGCCGGCGGCGAAATGAATTGTTGCTGAGGCTGGTTAGACAATGTGGGA
11896	TCCCACATTGTCTAACCAGCCTCAGCAACAATTCATTTCGCCGCCGGCTCCTCCTCCGCCACCACCACCACCACCACCATTTGCTTACAAAGCCCCTATCCCTACGCCATTCGTTCCCAATGCTTATCATCCGGAGGTTCTTTTCTCTGCGCCAGCGGTCTACGGTTCGAATCCCGC
11001	TCCCACATTGTCTAACCAGCCTCAGCAACAATTCATTTCGCCGCCGGCTCCTCCTCCGCCACCACCACCACCACCACCATTTGCTTACAATGCCCCGATCCCTACGCCATTCGTTCCCAATGCTTATCATCCGGAGGTTCTTTTCTCTGCGCCAGCGGTCTACGGTTCGAATCCCGC
10803	TCCCACATTGTCTAACCAGCCTCAGCAACAATTCATTTCGCCGCCGGCTCCTCCTCCGCCACCACCACCACCACCACCACCATTTGCCTACAATGCCCCTATCCCTACGCCATTCGTTCCCAATGCTTATCATCCGGAGGTTCTTTTCTCTGCGCCAGCGGTCTACGGTTCGAATCCC
10770	TCCCACATTGTCTAACCAGCCTCAGCAACAATTCATTTCGCCGCCGGCTCCTCCTCCGCCACCACCACCACCACCACCATTTGCTTACAATGCCCCTATCCCTACGCCCTTCGTTCCCAATGCTTATCATCCGGAGGTTCTTTTCTCTGCGCCAGCGGTCTACGGTTCGAATCCCGC
10690	TCCCACATTGTCTAACCAGCCTCAGCAACAATTCATTTCGCCGCCGGCTCCTCCTCCGCCACCACCACCACCACCACCACCATTTGCCTACAATGCCCCTATCCCTACGCCATTCGTTCCCCATGCTTATCATCCGGAGGTTCTTTTCTCTGCGCCAGCGGTCTACGGTTCGAATCCCGC
10478	TCCCACATTGTCTAACCAGCCTCAGCAACAATTCATTTCGCCGCCGGCTCCTCCTCCGCCACCACCACCACCCCCACCATTTGCTTACAATGCCCCTATCCCTACGCCATTCGTTCCCAATGCTTATCATCCGGAGGTTCTTTTCTCTGCGCCAGCGGTCTACGGTTCGAATCCCGC
9196	TCCCACATTGTCTAACCAGCCTCAGCAACAATTCATTTCGCCGCCGGCTCCTCCTCCGCCACCACCACCACCACCACCATTTGCTTACAATGCCCCTATCCCTACGCCATTCGTTCCCCATGCTTATCATCCGGAGGTTCTTTTCTCTGCGCCAGCGGTCTACGGTTCGAATCCCGC
9095	TCCCACATTGTCTAACCAGCCTCAGCAACAATTCATTTCGCCGCCGGCTCCTCCTCCGCCACCACCACCACCACCACCATTTGCTTACAATGCCCCTATCCCTACGCCATTCGGTCCCAATGCTTATCATCCGGAGGTTCTTTTCTCTGCGCCAGCGGTCTACGGTTCGAATCCCGC
8994	TCCCACATTGTCTAACCAGCCTCAGCAACAATTCATTTCGCCGCCGGCTCCTCCTCCGCCACCACCACCACCACCACCATTTGCTTACAATGCCCCTATCCCAACGCCATTCGTTCCCAATGCTTATCATCCGGAGGTTCTTTTCTCTGCGCCAGCGGTCTACGGTTCGAATCCCGC
8821	TCCCACATTGTCTAACCAGCCTCAGCAACAATTCATTTCGCCGCCGGCTCCTCCTCCGCCACCACCCCCACCACCACCACCATTTGCCTACAATGCCCCTATCCCTACGCCATTCGTTCCCAATGCTTATCATCCGGAGGTTCTTTTCTCTGCGCCAGCGGTCTACGGTTCGAATCCCGC
8301	GCGGGATTCGAACCGTAGACCGCTGGCGCAGAGAAAAGAACCTCCGGATGATAAGCATTGGGAACGAATGGCGTAGGGATAGGGGCATTGTAAGCAAATGGTGGTGGTGGTGGTGGTGGCGGAGGAGGAGCCGGCGGCGAAATGAATTGTTGCTGAGGCTGGTTAGACAATGTG
7607	GCGGGATTCGAACCGTAGACCGCTGGCGCAGAGAAAAGAACCTCCGGATGATAAGCATTGGGAACGAATGGCGTAGGGATAGGGGCATTGTAGGCAAATGGTGGTGGTGGTGGTGGTGGTGGCGGAGGAGGAGCCGGCGGCGAAATGAATTGTTGCTGAGGCTGGTTAGACAATGTG
7603	TCCCACATTGTCTAACCAGCCTCAGCAACAATTCATTTCGCCGCCGGCTCCTCCTCCGCCACCACCACCACCACCCCCACCATTTGCCTACAATGCCCCTATCCCTACGCCATTCGTTCCCAATGCTTATCATCCGGAGGTTCTTTTCTCTGCGCCAGCGGTCTACGGTTCGAATCCCGC
6836	TCCCACATTGTCTAACCAGCCTCAGCAACAATTCATTTCGCCGCCGGCTCCTCCTCCGCCACCACCACCACCACCACCACCATTTGCCTACAATGCCCCGATCCCTACGCCATTCGTTCCCAATGCTTATCATCCGGAGGTTCTTTTCTCTGCGCCAGCGGTCTACGGTTCGAATCCCGC
6822	TCCCACATTGTCTAACCAGCCTCAGCAACAATTCATTTCGCCGCCGGCTCCTCCTCCGCCACCACCACCACCACCACCACCATTTGCCTACAATGCCCCTATCCCAACGCCATTCGTTCCCAATGCTTATCATCCGGAGGTTCTTTTCTCTGCGCCAGCGGTCTACGGTTCGAATCCCGC
6689	GCGGGATTCGAACCGTAGACCGCTGGCGCAGAGAAAAGAACCTCCGGATGATAAGCATTGGGAACGAATGGCGTAGGGATTGGGGCATTGTAGGCAAATGGTGGTGGTGGTGGTGGTGGTGGCGGAGGAGGAGCCGGCGGCGAAATGAATTGTTGCTGAGGCTGGTTAGACAATGTGGGA
6406	TCCCACATTGTCTAACCAGCCTCAGCAACAATTCATTTCGCCGCCGGCTCCTCCTCCGCCACCACCACCACCACCACCACCATTTGCCTACAATGCCCCTATCCCTACGCCATTCGTTCCCAAAGCTTATCATCCGGAGGTTCTTTTCTCTGCGCCAGCGGTCTACGGTTCGAATCCCGC
6202	GCGGGATTCGAACCGTAGACCGCTGGCGCAGAGAAAAGAACCTCCGGATGATAAGCATTGGGAACGAATGGCGTAGGGATTGGGGCATTGTAAGCAAATGGTGGTGGTGGTGGTGGTGGCGGAGGAGGAGCCGGCGGCGAAATGAATTGTTGCTGAGGCTGGTTAGACAATGTGGGA
6181	GCGGGATTCGAACCGTAGACCGCTGGCGCAGAGAAAAGAACCTCCGGATGATAAGCATTGGGAACGAATGGCGTAGGGATAGGGGCATTGTAGGCAAATGGTGGTGGTGGTGGTGGTGGCGGAGGAGGAGCCGGCGGCGAAATGAATTGTTGCTGAGGCTGGTTAGACAATGTGGG
5975	TCCCACATTGTCTAACCAGCCTCAGCAACAATTCATTTCGCCGCCGGCTCCTCCTCCGCCCCCACCACCACCACCACCACCATTTGCCTACAATGCCCCTATCCCTACGCCATTCGTTCCCAATGCTTATCATCCGGAGGTTCTTTTCTCTGCGCCAGCGGTCTACGGTTCGAATCCCGC
5587	TCCCACATTGTCTAACCAGCCTCAGCAACAATTCATTTCGCCGCCGGCTCCTCCTCCGCCACCACCCCCACCACCACCATTTGCTTACAATGCCCCTATCCCTACGCCATTCGTTCCCAATGCTTATCATCCGGAGGTTCTTTTCTCTGCGCCAGCGGTCTACGGTTCGAATCCCGC
5525	TCCCACATTGTCTAACCAGCCTCAGCAACAATTCATTTCGCCGCCGGCTCCTCCTCCGCCACCACCACCACCACCACCATTTGCTTACAATGCCCCTATCCCTACGCCATTCGTTCCCAAAGCTTATCATCCGGAGGTTCTTTTCTCTGCGCCAGCGGTCTACGGTTCGAATCCCGC
5495	TCCCACATTGTCTAACCAGCCTCAGCAACAATTCATTTCGCCGCCGGCTCCTCCTCCGCCACCACCACCACCACCCCCATTTGCTTACAATGCCCCTATCCCTACGCCATTCGTTCCCAATGCTTATCATCCGGAGGTTCTTTTCTCTGCGCCAGCGGTCTACGGTTCGAATCCCGC
5145	TCCCACATTGTCTAACCAGCCTCAGCAACAATTCATTTCGCCGCCGGCTCCTCCTCCGCCACCACCACCACCACCACCACCATTTGCCTACAATGCCCCTATCCCTACGCCATTCGGTCCCAATGCTTATCATCCGGAGGTTCTTTTCTCTGCGCCAGCGGTCTACGGTTCGAATCCCGC
5049	TCCCACATTGTCTAACCAGCCTCAGCAACAATTCATTTCGCCGCCGGCTCCTCCTCCGCCCCCACCACCACCACCACCATTTGCTTACAATGCCCCTATCCCTACGCCATTCGTTCCCAATGCTTATCATCCGGAGGTTCTTTTCTCTGCGCCAGCGGTCTACGGTTCGAATCCCGC
4885	GCGGGATTCGAACCGTAGACCGCTGGCGCAGAGAAAAGAACCTCCGGATGATAAGCATTGGGAACGAATGGCGTAGGGATGGGGGCATTGTAGGCAAATGGTGGTGGTGGTGGTGGTGGTGGCGGAGGAGGAGCCGGCGGCGAAATGAATTGTTGCTGAGGCTGGTTAGACAATGTGGGA
3950	TCCCACATTGTCTAACCAGCCTCAGCAACAATTCATTTCGCCGCCGGCTCCTCCTCCGCCACCACCACCACCACCACCATTTTCTTACAATGCCCCTATCCCTACGCCATTCGTTCCCAATGCTTATCATCCGGAGGTTCTTTTCTCTGCGCCAGCGGTCTACGGTTCGAATCCCGC
3574	GCGGGATTCGAACCGTAGACCGCTGGCGCAGAGAAAAGAACCTCCGGATGATAAGCATTGGGAACGAATGGCGTAGGGATAGGGGCATTGTACGCAAATGGTGGTGGTGGTGGTGGTGGCGGAGGAGGAGCCGGCGGCGAAATGAATTGTTGCTGAGGCTGGTTAGACAATGTGGGA
3440	GCGGGATTCGAACCGTAGACCGCTGGCGCAGAGAAAAGAACCTCCGGATGATAAGCATTGGGAACGAATGGCGTAGGGATAGGGGCATTGTAAGCAAATGGTGGTGGTGGTGGGGGTGGCGGAGGAGGAGCCGGCGGCGAAATGAATTGTTGCTGAGGCTGGTTAGACAATGTGGGA
3401	TCCCACATTGTCTAACCAGCCTCAGCAACAATTCATTTCGCCGCCGGCTCCTCCTCCGCCACCACCACCACCACCACCATTTGCTTACAATGCCCCCATCCCTACGCCATTCGTTCCCAATGCTTATCATCCGGAGGTTCTTTTCTCTGCGCCAGCGGTCTACGGTTCGAATCCCGC
3376	GCGGGATTCGAACCGTAGACCGCTGGCGCAGAGAAAAGAACCTCCGGATGATAAGCATTGGGAACGAATGGCGTAGGGATAGGGGCATTGTAAGCAAATGGTGGTGGTGGTGGTGGCGGAGGAGGAGCCGGCGGCGAAATGAATTGTTGCTGAGGCTGGTTAGACAATGTGGG
3318	TCCCACATTGTCTAACCAGCCTCAGCAACAATTCATTTCGCCGCCGGCTCCTCCTCCCCCACCACCACCACCACCACCATTTGCTTACAATGCCCCTATCCCTACGCCATTCGTTCCCAATGCTTATCATCCGGAGGTTCTTTTCTCTGCGCCAGCGGTCTACGGTTCGAATCCCGC
3291	GCGGGATTCGAACCGTAGACCGCTGGCGCAGAGAAAAGAACCTCCGGATGATAAGCATTGGGAACGAATGGCGTAGGGTTAGGGGCATTGTAGGCAAATGGTGGTGGTGGTGGTGGTGGTGGCGGAGGAGGAGCCGGCGGCGAAATGAATTGTTGCTGAGGCTGGTTAGACAATGTGGGA
3268	GCGGGATTCGAACCGTAGACCGCTGGCGCAGAGAAAAGAACCTCCGGATGATAAGCATTGGGAACGAATGGCGTAGGGATAGGGGCATTGTAAGCAAATGGTGGTGGTGGTGGTGGTGGCGGAGGAGGAGCCGGCGGCGAAATGAATTGTTGCTGAGGCTGGTTAGACAATGT
3240	TCCCACATTGTCTAACCAGCCTCAGCAACAATTCATTTCGCCGCCGGCTCCTCCTCCGCCACCACCACCACCACCACCATTTGCTTACAATGCCCCTAACCCTACGCCATTCGTTCCCAATGCTTATCATCCGGAGGTTCTTTTCTCTGCGCCAGCGGTCTACGGTTCGAATCCCGC
3146	CCCACATTGTCTAACCAGCCTCAGCAACAATTCATTTCGCCGCCGGCTCCTCCTCCGCCACCACCACCACCACCACCATTTGCTTACAATGCCCCTATCCCTACGCCATTCGTTCCCAATGCTTATCATCCGGAGGTTCTTTTCTCTGCGCCAGCGGTCTACGGTTCGAATCCCG
3121	CCCACATTGTCTAACCAGCCTCAGCAACAATTCATTTCGCCGCCGGCTCCTCCTCCGCCACCACCACCACCACCACCATTTGCTTACAATGCCCCTATCCCTACGCCAATCGTTCCCAATGCTTATCATCCGGAGGTTCTTTTCTCTGCGCCAGCGGTCTACGGTTCGAATCCCGC
Sum counts	Number of edited reads	Editing frequency
4943843	40505	0.00819302

## Sheet: Table S5
Table S5. Statistical table of SNPS in the LaSCL6 in 158 published larch transcriptomes
Chromosome	Position	Reference	Alter	Type	Sample number	Sample
LK_I_c46492_56632	102	G	A	SNP	9	kk_191228_1,kk_19306_2,kk_19306_3,kk_19611_1,kk_19611_2,kk_19611_3,SRR18109169,SRR18109174,SRR18109182
LK_I_c46492_56632	119	T	C	SNP	47	kk_17213_1,kk_17213_2,kk_17213_3,kk_17224_1,kk_17224_2,kk_17224_3,kk_17228_3,kk_17313_1,kk_17313_2,kk_17313_3,kk_191101_1,kk_191101_2,kk_191101_3,kk_191228_2,kk_191228_3,kk_19814_1,kk_19814_2,kk_19814_3,kk_19905_1,kk_19905_2,kk_19905_3,kk_19927_1,kk_19927_2,kk_19927_3,kk_20213_2,SRR1107838,SRR11810207,SRR13154163,SRR13154164,SRR13154168,SRR14086540,SRR14292815,SRR14292821,SRR18109131,SRR18109132,…
LK_I_c46492_56632	177	T	C	SNP	5	kk_19306_1,SRR14292814,SRR14292816,SRR14292820,SRR14292823
LK_I_c46492_56632	239	C	T	SNP	2	SRR14292815,SRR14292821
LK_I_c46492_56632	304	G	A	SNP	2	kk_19228_3,kk_19927_1
LK_I_c46492_56632	306	C	T	SNP	1	kk_191101_3
LK_I_c46492_56632	357	C	T	SNP	7	kk_19313_1,kk_19313_2,kk_19313_3,SRR18109173,SRR21733671,SRR21733672,SRR21733673
LK_I_c46492_56632	474	C	T	SNP	7	kk_17313_1,kk_17313_2,kk_17313_3,kk_19905_1,kk_19905_2,kk_19905_3,SRR12234206
LK_I_c46492_56632	495	C	T	SNP	7	kk_191006_1,kk_19313_1,kk_19313_2,kk_19313_3,SRR18109173,SRR21733671,SRR21733673
LK_I_c46492_56632	522	G	A	SNP	16	kk_19228_1,kk_19228_3,kk_19611_1,kk_19611_2,kk_19611_3,kk_19814_2,kk_19814_3,kk_20213_1,kk_20213_3,SRR11810215,SRR12234206,SRR18109134,SRR18109169,SRR18109174,SRR18109182,SRR18109231
LK_I_c46492_56632	717	T	G	SNP	3	SRR18109169,SRR18109174,SRR18109182
LK_I_c46492_56632	743	A	G	SNP	2	kk_19927_1,kk_19927_2
LK_I_c46492_56632	795	T	G	SNP	12	kk_17213_1,kk_17213_2,kk_17213_3,kk_17224_1,kk_17224_3,kk_191101_1,kk_191101_2,kk_191101_3,SRR18109132,SRR18109177,SRR18109222,SRR18109233
LK_I_c46492_56632	798	C	T	SNP	2	kk_19920_2,SRR2167459
LK_I_c46492_56632	840	C	G	SNP	1	SRR18109173
LK_I_c46492_56632	869	C	T	SNP	6	kk_17313_1,kk_17313_2,kk_17313_3,kk_19905_1,kk_19905_2,kk_19905_3
LK_I_c46492_56632	915	G	A	SNP	1	SRR14086541
LK_I_c46492_56632	917	C	T	SNP	5	kk_17306_2,kk_17306_3,kk_191115_1,kk_191115_2,kk_191115_3
LK_I_c46492_56632	957	C	T	SNP	146	DRR289757,DRR289758,DRR289759,DRR289760,DRR289761,DRR289762,DRR289763,kk_17213_1,kk_17213_2,kk_17213_3,kk_17224_1,kk_17224_2,kk_17224_3,kk_17228_1,kk_17228_2,kk_17228_3,kk_17306_1,kk_17306_2,kk_17306_3,kk_17313_2,kk_17313_3,kk_17320_1,kk_17320_2,kk_17320_3,kk_191006_1,kk_191006_2,kk_191006_3,kk_191101_1,kk_191101_2,kk_191101_3,kk_191115_1,kk_191115_2,kk_191115_3,kk_191228_1,kk_191228_2,kk_191228_…
LK_I_c46492_56632	972	C	A	SNP	4	kk_191101_1,kk_191101_2,kk_191101_3,kk_19228_2
LK_I_c46492_56632	1039	T	C	SNP	1	SRR18109153
LK_I_c46492_56632	1050	G	A	SNP	1	SRR14086543
LK_I_c46492_56632	1065	G	A	SNP	12	kk_17213_2,kk_17213_3,kk_17224_1,kk_17224_2,kk_191101_1,kk_191101_3,SRR11810207,SRR14086544,SRR18109132,SRR18109177,SRR18109222,SRR18109233
LK_I_c46492_56632	1087	G	A	SNP	22	kk_17224_1,kk_17224_2,kk_17224_3,kk_191228_1,kk_191228_2,kk_191228_3,kk_19511_1,kk_19511_2,kk_19511_3,kk_20118_1,kk_20118_2,kk_20213_2,kk_20213_3,kk_20221_2,kk_20221_3,SRR12234204,SRR12234205,SRR12234206,SRR12234207,SRR12234208,SRR12234209,SRR2167481
LK_I_c46492_56632	1112	A	C	SNP	23	kk_17213_1,kk_17213_2,kk_17213_3,kk_17228_1,kk_17228_2,kk_17306_2,kk_191101_1,kk_191101_2,kk_191101_3,kk_19306_2,kk_19313_3,SRR14086545,SRR18109133,SRR18109140,SRR18109150,SRR18109151,SRR18109152,SRR18109173,SRR18109177,SRR18109182,SRR21733671,SRR21733672,SRR21733673
LK_I_c46492_56632	1144	G	T	SNP	1	SRR11810206
LK_I_c46492_56632	1151	A	G	SNP	1	SRR12234208
LK_I_c46492_56632	1152	A	G	SNP	1	kk_19913_1
LK_I_c46492_56632	1239	A	G	SNP	1	SRR12234209
LK_I_c46492_56632	1296	A	C	SNP	28	DRR289757,DRR289758,DRR289761,kk_17213_1,kk_17213_2,kk_17213_3,kk_17313_2,kk_191006_1,kk_191006_2,kk_191115_1,kk_191115_2,kk_191115_3,kk_19228_1,kk_19228_2,kk_19228_3,kk_20118_1,kk_20118_3,SRR1107838,SRR11810206,SRR14086545,SRR18109147,SRR18109152,SRR18109168,SRR18109185,SRR18109222,SRR2167460,SRR2167462,SRR2167463
LK_I_c46492_56632	1368	T	A	SNP	1	kk_20221_2
LK_I_c46492_56632	1414	G	T	SNP	1	SRR13154168
LK_I_c46492_56632	1446	T	C	SNP	1	SRR18109128
LK_I_c46492_56632	1459	G	A	SNP	1	kk_20213_3
LK_I_c46492_56632	1461	G	A	SNP	1	kk_19905_3
LK_I_c46492_56632	1475	A	C	SNP	1	kk_17306_1
LK_I_c46492_56632	1480	T	C	SNP	1	SRR11810212
LK_I_c46492_56632	1482	C	T	SNP	1	SRR13154168
LK_I_c46492_56632	1484	C	G	SNP	1	SRR11810207
LK_I_c46492_56632	1608	G	A	SNP	2	DRR289763,SRR18109137
LK_I_c46492_56632	1695	A	C	SNP	1	SRR18109138
LK_I_c46492_56632	2112	C	G	SNP	2	SRR18109134,SRR18109137
LK_I_c46492_56632	2334	C	T	SNP	3	SRR18109132,SRR18109222,SRR18109233
LK_I_c46492_56632	2349	G	A	SNP	1	DRR289761
LK_I_c46492_56632	2430	G	T	SNP	5	DRR289763,kk_17228_2,kk_17306_1,SRR18109134,SRR18109137
